# Supplementary material for: Sensitive Quantitative In Vivo Assay for Evaluating the Effects of Biomolecules on Hair Growth and Coloring Using Direct Microinjections into Mouse Whisker Follicles
Source: Biomolecules. 2023 Jul 5;13(7):1076. doi: 10.3390/biom13071076 (PMC10377598; doi:10.3390/biom13071076)
Supplement: Supplementary file 1 [file biomolecules-13-01076-s001.zip]

Archive with 1 entries (1 files):
- biomolecules-2392389-supplementary.doc.pdf
